# Supplementary material for: Pantoea Bacteriophage vB_PagS_AAS23: A Singleton of the Genus Sauletekiovirus
Source: Microorganisms. 2021 Mar 23;9(3):668. doi: 10.3390/microorganisms9030668 (PMC8004638; doi:10.3390/microorganisms9030668)
Supplement: Supplementary file 1 [file microorganisms-09-00668-s001.zip]

Archive with 2 entries (2 files):
- Supplementary material/Microoganisms Suppl.doc
- Supplementary material/Microoganisms Suppl.pdf
